# Supplementary material for: Continuous Fiber-Reinforced Aramid/PETG 3D-Printed Composites with High Fiber Loading through Fused Filament Fabrication
Source: Polymers (Basel). 2022 Jan 12;14(2):298. doi: 10.3390/polym14020298 (PMC8778918; doi:10.3390/polym14020298)
Supplement: Supplementary file 1 [file polymers-14-00298-s001.zip]

Archive with 1 entries (1 files):
- polymers-1535167-supplementary.pdf
